# Supplementary material for: Exploring Methacrylated Gellan Gum 3D Bioprinted Patches Loaded with Tannic Acid or L-Ascorbic Acid as Potential Platform for Wound Dressing Application
Source: Gels. 2025 Jan 5;11(1):40. doi: 10.3390/gels11010040 (PMC11765158; doi:10.3390/gels11010040)
Supplement: Supplementary file 1 [file gels-11-00040-s001.zip]

Archive with 1 entries (1 files):
- gels-3370289-supplementary.pdf
